# Supplementary material for: Noninvasive Classification of Glioma Subtypes Using Multiparametric MRI to Improve Deep Learning
Source: Diagnostics (Basel). 2022 Dec 6;12(12):3063. doi: 10.3390/diagnostics12123063 (PMC9776470; doi:10.3390/diagnostics12123063)
Supplement: Supplementary file 1 [file diagnostics-12-03063-s001.zip]

Archive with 1 entries (1 files):
- diagnostics-2027942-supplementary.pdf
